# Supplementary material for: Development and Validation of an In Vitro Ocular Irritation Test for Ophthalmic Medical Devices with a Novel Reconstructed Human Corneal Epithelium Model
Source: Bioengineering (Basel). 2026 May 11;13(5):545. doi: 10.3390/bioengineering13050545 (PMC13203266; doi:10.3390/bioengineering13050545)
Supplement: Supplementary file 1 [file bioengineering-13-00545-s001.zip]

Archive with 1 entries (1 files):
- bioengineering-4268824-supplementary.pdf
